# Supplementary material for: A Comprehensive Ab Initio Study of Halogenated A···U and G···C Base Pair Geometries and Energies
Source: Int J Mol Sci. 2023 Mar 14;24(6):5530. doi: 10.3390/ijms24065530 (PMC10056977; doi:10.3390/ijms24065530)
Supplement: Supplementary file 1 [file ijms-24-05530-s001.zip]

Archive with 1 entries (1 files):
- ijms-2249334-supplementary.pdf
